# Supplementary material for: Sustained impact of nosocomial-acquired spontaneous bacterial peritonitis in different stages of decompensated liver cirrhosis
Source: PLoS One. 2019 Aug 2;14(8):e0220666. doi: 10.1371/journal.pone.0220666 (PMC6677299; doi:10.1371/journal.pone.0220666)
Supplement: S1 Dataset — (XLSX) [file pone.0220666.s001.xlsx]

## Sheet: Tabelle1
Analysis 1	Group (1=w/o SBP, 2=caSBP, 3=nSBP)	MELD-group (MELD<15=1, MELD 15-25=2, MELD >25=3)	ACLF (0=no, 1=yes)	MELD	Time (90 days, endpoint death; if LTx censoring at time of LTx)	Status: 1=Death, 0=No death (within 90 days from baseline, if LTx censoring at time of LTx)	Death within 90 days from baseline? 0=no, 1=yes	LTx within 90 days from baseline? 0=no, 1=yes		Analysis 2	Group (1=never SBP, 3=nSBP resolved)	MELD-group (MELD<15=1, MELD 15-25=2, MELD >25=3)	Secondary antibiotic prophylaxis for nSBP resolved patients (0=no, 1=yes)	SBP recurrence diagnosed within 90 days from baseline in nSBP resolved patients (0=no, 1=yes)	MELD (6-40)	Time (90 days, Death as endpoint, additionall censoring at time of LTx)	Status: 1=Death, 0=No death (within 90 days, if LTx censoring at time of LTx)	Death within 90 days from baseline? 0=no, 1=yes	LTx within 90 days from baseline? 0=no, 1=yes
	1	1	0	13.6273	18	0	0	0			1	1			13.6273	18	0	0	0
	2	1	0	10.0677	1	0	0	0			1	2			15.7092	1	0	0	0
	3	1	0	11.1937	90	0	0	0			1	3			28.4773	90	0	0	0
	1	2	0	15.7092	1	0	0	0			1	2			16.993	47	0	0	0
	1	3	0	28.4773	90	0	0	0			1	2			19.7462	10	0	0	0
	3	1	0	8.83925	13	0	0	0			1	2			16.5395	90	0	0	0
	1	2	0	16.993	47	0	0	0			1	2			16.511	90	0	0	0
	1	2	0	19.7462	10	0	0	0			1	2			16.214	34	0	0	0
	2	3	1	27.7515	90	0	0	0			1	2			18.089	8	0	0	0
	3	1	0	9.43097	90	0	0	0			3	2	1	0	17.2354	3	0	0	0
	3	3	1	36.8356	8	1	1	0			1	1			11.7182	90	0	0	0
	1	2	0	16.5395	90	0	0	0			1	2			23.6663	6	0	0	0
	2	1	0	8.57217	90	0	0	0			1	1			9.87383	90	0	0	0
	1	2	0	16.511	90	0	0	0			1	1			9.27222	30	0	0	0
	1	2	1	16.214	34	0	0	0			1	3			40	2	1	1	0
	1	2	0	18.089	8	0	0	0			3	3	0	0	33.5167	5	1	1	0
	3	2	0	15.3444	18	0	0	0			1	2			19.3194	44	1	1	0
	1	1	0	11.7182	90	0	0	0			1	2			24.3041	90	0	0	0
	1	1	0	11.1173	90	0	0	0			1	1			8.37828	29	0	0	0
	1	2	0	23.6663	6	0	0	0			1	1			13.8918	80	0	0	0
	1	1	0	9.87383	90	0	0	0			1	3			26.8167	26	0	0	0
	1	2	0	21.2955	58	0	0	1			1	2			21.7441	20	0	0	0
	1	1	0	9.27222	30	0	0	0			3	2	0	0	20.4078	90	0	0	0
	1	3	1	40	2	1	1	0			1	1			11.9688	32	0	0	0
	3	3	1	40	6	1	1	0			1	1			12.9618	13	0	0	0
	1	2	0	19.3194	44	1	1	0			3	1	1	0	10.2782	90	0	0	0
	1	2	1	24.3041	90	0	0	0			1	2			18.5364	9	0	0	0
	1	1	0	8.37828	29	0	0	0			1	3			25.6623	48	0	0	0
	1	1	0	10.9763	4	0	0	0			3	3	0	0	26.3518	9	1	1	0
	1	1	0	13.8918	80	0	0	0			1	3			25.3312	5	0	0	0
	1	3	1	26.8167	26	0	0	0			1	2			16.8446	90	0	0	0
	1	2	0	21.7441	20	0	0	0			1	1			13.3917	17	0	0	0
	2	3	1	25.1648	16	0	0	0			3	2	0	1	15.5597	89	1	1	0
	3	2	0	21.0724	90	0	0	0			1	1			11.8222	6	0	0	0
	1	1	0	11.9688	32	0	0	0			1	2			24.373	90	0	0	0
	1	1	0	12.9618	13	0	0	0			1	2			18.5592	90	0	0	0
	3	3	1	38.7516	43	0	0	1			1	1			12.7735	90	0	0	0
	3	2	0	18.7439	17	0	0	0			1	1			11.1196	90	0	0	0
	1	3	1	30.4577	9	0	0	1			3	2	1	1	19.4415	28	0	0	0
	3	1	0	9.4543	90	0	0	0			1	2			22.7025	15	0	0	0
	1	2	0	18.5364	9	0	0	0			1	3			25.6281	2	1	1	0
	1	3	1	25.6623	48	0	0	0			1	2			23.4627	17	0	0	0
	3	3	1	33.1419	8	0	0	1			3	3	0	1	33.3078	42	1	1	0
	3	2	0	23.1996	16	1	1	0			1	2			20.5091	90	0	0	0
	3	1	0	13.8271	90	0	0	0			1	2			21.8301	64	0	0	1
	1	3	0	25.3312	5	0	0	0			1	3			34.134	23	1	1	0
	2	1	0	9.64819	90	0	0	0			3	2	1	0	15.5648	73	0	0	0
	1	2	0	16.8446	90	0	0	0			1	1			14.4872	90	0	0	0
	1	1	0	13.3917	17	0	0	0			1	2			22.842	90	0	0	0
	2	2	0	15.7202	90	0	0	0			1	1			14.099	44	0	0	0
	3	2	0	16.451	44	0	0	0			3	2	0	0	17.3992	21	0	0	0
	3	2	0	24.1389	90	0	0	0			1	1			9.10699	39	0	0	0
	2	2	1	21.6909	90	0	0	0			1	1			10.0899	3	0	0	0
	3	1	0	14.2474	90	0	0	0			1	2			20.2298	90	0	0	0
	3	3	0	34.8219	10	1	1	0			1	3			32.545	34	0	0	0
	1	1	0	11.8222	6	0	0	0			1	1			12.6353	90	0	0	0
	1	2	1	24.373	90	0	0	0			1	1			14.3871	7	0	0	0
	1	2	0	18.5592	90	0	0	0			3	2	1	1	18.9327	39	1	1	0
	1	1	0	12.7735	90	0	0	0			1	1			13.1366	90	0	0	0
	1	1	0	11.1196	90	0	0	0			1	3			29.5625	67	0	0	0
	3	2	1	23.0202	57	0	0	0			3	3	0	0	26.2317	1	0	0	0
	3	2	0	17.911	90	0	0	0			1	1			13.1627	90	0	0	0
	2	1	0	12.7161	90	0	0	0			1	2			16.7983	90	0	0	0
	1	2	0	22.7025	15	0	0	0			1	1			12.1598	16	0	0	0
	3	2	1	17.1589	32	1	1	0			1	2			22.7366	20	0	0	0
	1	3	0	25.6281	2	1	1	0			3	3	1	0	26.8385	3	1	1	0
	1	2	0	23.4627	17	0	0	0			1	2			16.3362	13	0	0	0
	3	3	1	33.3645	43	1	1	0			3	1	0	0	11.2387	90	0	0	0
	1	3	1	32.5596	71	0	0	0			1	1			13.2995	90	0	0	0
	1	2	0	20.5091	90	0	0	0			1	1			11.7859	70	1	1	0
	1	2	0	21.8301	64	0	0	1			1	1			13.5872	90	0	0	0
	1	3	1	34.134	23	1	1	0			1	2			15.025	90	0	0	0
	3	2	1	18.2718	74	0	0	0			1	2			23.9747	5	0	0	0
	1	1	0	14.4872	90	0	0	0			1	2			15.6665	8	0	0	0
	1	2	0	22.842	90	0	0	0			1	3			25.1587	68	1	1	0
	3	3	0	27.778	1	1	1	0			1	1			8.98077	90	0	0	0
	1	1	0	14.099	44	0	0	0			3	1	1	0	11.1211	1	0	0	0
	3	3	1	27.0689	24	0	0	0			1	3			32.3724	11	1	1	0
	1	1	0	9.10699	39	0	0	0			1	2			19.4052	90	0	0	0
	1	1	0	10.0899	3	0	0	0			3	2	0	0	21.0273	46	0	0	0
	1	2	0	20.2298	90	0	0	0			1	2			15.7016	9	0	0	0
	1	3	1	32.545	34	0	0	0			1	1			13.0659	90	0	0	0
	1	1	0	12.6353	90	0	0	0			1	3			35.9247	31	0	0	1
	1	1	0	14.3871	7	0	0	0			1	2			15.5252	8	0	0	0
	3	2	0	16.0444	41	1	1	0			1	3			35.5445	2	1	1	0
	1	1	0	13.1366	90	0	0	0			3	2	1	1	23.5937	7	1	1	0
	1	3	1	29.5625	67	0	0	0			1	1			14.8741	90	0	0	0
	3	3	1	38.9312	7	0	0	0			1	1			14.856	44	0	0	0
	1	1	0	13.1627	90	0	0	0			1	3			29.9954	19	0	0	1
	1	2	0	16.7983	90	0	0	0			1	1			12.6353	90	0	0	0
	2	2	0	15.2077	90	0	0	0			3	2	1	0	24.9922	16	0	0	0
	3	2	1	23.7808	27	1	1	0			1	3			40	15	1	1	0
	1	1	0	12.1598	16	0	0	0			1	2			15.9248	29	1	1	0
	1	2	1	22.7366	20	0	0	0			1	1			13.9981	90	0	0	0
	3	3	1	40	2	1	1	0			3	2	1	0	21.998	90	0	0	0
	3	3	1	31.7582	26	1	1	0			1	3			36.0636	27	1	1	0
	1	2	1	16.3362	13	0	0	0			1	1			11.6929	90	0	0	0
	3	1	0	14.6787	90	0	0	0			3	3	1	0	29.4893	7	0	0	1
	1	1	0	13.2995	90	0	0	0			1	2			19.1	10	0	0	0
	1	1	0	11.7859	70	1	1	0			1	2			16.1582	90	0	0	0
	3	3	1	40	2	1	1	0			3	2	0	0	21.9173	16	1	1	0
	1	1	0	13.5872	90	0	0	0			3	3	0	0	37.0736	14	0	0	0
	1	1	0	11.4577	83	0	0	0			1	2			21.924	90	0	0	0
	3	2	1	22.9542	26	1	1	0			3	3	0	0	40	7	1	1	0
	1	2	0	15.025	90	0	0	0			1	2			23.4028	90	0	0	0
	2	2	1	15.9382	6	0	0	0			1	2			22.0269	87	1	1	0
	1	2	1	23.9747	5	0	0	0			1	2			23.2227	90	0	0	0
	1	2	0	15.6665	8	0	0	0			1	2			21.7617	90	0	0	0
	1	3	0	25.1587	68	1	1	0			1	3			36.2352	69	0	0	0
	1	1	0	8.98077	90	0	0	0			1	2			19.6137	90	0	0	0
	3	3	0	34.1306	6	1	1	0			3	1	0	0	13.5965	41	0	0	0
	2	2	1	20.9545	90	0	0	0			3	3	0	0	25.8928	57	1	1	0
	3	1	0	11.1746	11	0	0	0			1	2			16.0087	90	0	0	0
	1	3	1	32.3724	11	1	1	0			1	1			12.0976	90	0	0	0
	1	2	0	19.4052	90	0	0	0			1	1			12.096	12	0	0	0
	2	1	0	13.7134	22	0	0	0			1	2			19.3006	10	0	0	0
	3	2	0	21.1229	52	0	0	0			1	3			38.147	23	0	0	1
	1	2	1	15.7016	9	0	0	0			1	1			14.192	90	0	0	0
	2	3	1	31.0807	72	1	1	0			3	3	0	1	34.5697	90	0	0	0
	1	1	0	13.0659	90	0	0	0			3	2	1	1	18.0201	72	0	0	0
	3	1	0	14.6472	3	1	1	0			1	2			23.3768	2	1	1	0
	1	3	1	35.9247	31	0	0	1			1	1			7.89752	27	1	1	0
	1	2	0	15.5252	8	0	0	0			1	2			24.902	90	0	0	0
	1	3	1	35.5445	2	1	1	0			1	1			9.19483	90	0	0	0
	3	2	0	16.3764	90	0	0	0			1	1			11.1353	18	1	1	0
	3	2	0	18.6748	21	1	1	0			1	1			9.10699	86	0	0	0
	2	1	1	11.0699	90	0	0	0			1	2			22.2848	70	1	1	0
	3	3	1	40	0	1	1	0			1	3			26.5689	23	0	0	0
	1	1	1	14.8741	90	0	0	0			1	2			23.1191	13	0	0	0
	1	1	0	14.856	44	0	0	0			1	3			30.535	90	0	0	0
	3	3	1	34.9205	11	1	1	0			1	2			20.0503	12	0	0	1
	1	2	1	17.9793	90	0	0	0			1	3			29.3494	25	1	1	0
	3	2	1	15.9512	90	0	0	0			1	2			17.9823	90	0	0	0
	1	3	1	29.9954	19	0	0	1			1	3			28.1867	20	0	0	0
	3	1	0	10.2309	90	0	0	0			1	3			33.2076	18	1	1	0
	1	1	0	12.6353	90	0	0	0			1	3			25.7538	90	0	0	0
	3	2	1	22.1381	30	0	0	0			1	1			8.96321	90	0	0	0
	1	3	1	40	15	1	1	0			1	1			14.8559	46	1	1	0
	1	2	0	15.9248	29	1	1	0			1	2			18.1699	7	0	0	0
	1	1	0	13.9981	90	0	0	0			1	2			18.1096	90	0	0	0
	3	2	1	22.6447	90	0	0	0			3	2	1	1	20.3792	41	1	1	0
	1	3	1	36.0636	27	1	1	0			1	2			24.1179	90	0	0	0
	1	1	0	11.6929	90	0	0	0			1	2			22.8994	90	0	0	0
	1	3	1	38.379	4	0	0	1			1	2			15.8587	90	0	0	0
	3	2	0	23.746	17	0	0	1			1	1			11.5144	76	0	0	0
	3	1	0	9.73336	3	1	1	0			1	3			28.4662	36	1	1	0
	1	2	0	19.1	10	0	0	0			1	2			24.6541	71	1	1	0
	1	2	0	16.1582	90	0	0	0			1	1			12.7448	90	0	0	0
	3	2	1	21.2281	26	1	1	0			1	1			8.0923	90	0	0	0
	3	3	1	37.0301	22	0	0	0			1	3			26.5157	90	0	0	0
	1	2	0	21.924	90	0	0	0			1	2			17.1913	90	0	0	0
	3	3	1	29.6996	28	0	0	0			1	2			22.8252	90	0	0	0
	3	3	1	39.2781	9	1	1	0			3	2	1	0	19.1379	45	1	1	0
	1	2	1	23.4028	90	0	0	0			3	3	1	1	33.8002	90	0	0	0
	1	2	1	22.0269	87	1	1	0			1	2			16.8507	90	0	0	0
	1	2	1	23.2227	90	0	0	0			1	1			8.56495	90	0	0	0
	1	2	0	21.7617	90	0	0	0			1	1			9.19483	78	1	1	0
	1	3	1	36.2352	69	0	0	0			1	1			11.8249	90	0	0	0
	1	2	1	22.9601	90	0	0	0			1	3			25.2327	90	0	0	0
	1	2	1	19.6137	90	0	0	0			1	1			12.2127	90	0	0	0
	3	2	1	18.5399	60	0	0	0			1	2			23.8554	9	0	0	0
	3	3	1	27.9009	66	1	1	0			3	1	1	0	7.69928	90	0	0	0
	1	2	0	16.0087	90	0	0	0			1	1			14.5342	13	0	0	0
	1	1	0	12.5325	90	0	0	0			3	2	1	1	22.438	88	1	1	0
	1	1	0	12.0976	90	0	0	0			3	3	0	0	27.5216	7	0	0	0
	1	1	0	12.096	12	0	0	0			1	1			10.9495	10	0	0	0
	1	1	0	12.8715	90	0	0	0			1	1			8.472	90	0	0	0
	1	2	0	19.3006	10	0	0	0			3	3	1	1	36.3178	0	1	1	0
	1	3	1	38.147	23	0	0	1			1	3			29.2178	26	0	0	0
	1	1	0	14.192	90	0	0	0			3	2	1	1	20.0319	31	0	0	0
	3	3	1	35.4654	90	0	0	0			1	2			22.1041	6	0	0	0
	3	2	1	22.9747	90	0	0	0			1	1			14.3033	90	0	0	0
	3	1	0	13.3908	13	1	1	0			3	2	1	1	16.9249	25	1	1	0
	1	1	0	11.9928	90	0	0	0			1	3			36.1573	5	1	1	0
	1	2	1	23.3768	2	1	1	0			1	2			18.9175	20	1	1	0
	2	2	0	17.8366	8	0	0	0			3	2	0	1	15.3371	65	0	0	0
	1	1	0	7.89752	27	1	1	0			1	1			10.7582	28	0	0	0
	3	2	1	17.1214	38	0	0	0			1	1			8.0923	35	0	0	0
	1	2	0	24.902	90	0	0	0			3	2	1	0	17.7306	90	0	0	0
	1	3	1	26.5819	26	0	0	0			3	2	0	1	19.0348	24	1	1	0
	1	1	0	9.19483	90	0	0	0			3	3	0	1	38.2352	11	1	1	0
	1	1	0	11.1353	18	1	1	0			1	3			36.1605	42	0	0	0
	3	3	1	35.0645	3	1	1	0			1	1			13.5805	90	0	0	0
	1	1	0	9.10699	86	0	0	0			1	3			39.8753	8	1	1	0
	1	2	1	22.2848	70	1	1	0			1	1			10.3001	90	0	0	0
	1	3	1	26.5689	23	0	0	0			1	1			9.10699	90	0	0	0
	2	1	1	12.8863	6	0	0	0			1	2			15.8852	13	0	0	0
	1	2	1	23.1191	13	0	0	0			3	1	1	0	12.231	71	1	1	0
	2	2	1	17.3433	6	0	0	0			1	3			32.1538	24	0	0	1
	1	3	1	30.535	90	0	0	0			1	1			11.9376	90	0	0	0
	2	1	0	12.0506	16	0	0	0			3	3	1	1	30.7305	46	0	0	1
	1	2	0	20.0503	12	0	0	1			3	1	0	0	13.1366	23	1	1	0
	1	3	1	29.3494	25	1	1	0			1	3			28.2256	11	0	0	0
	3	3	1	40	30	0	0	1			1	3			27.2507	10	0	0	1
	1	2	1	17.9823	90	0	0	0			3	2	1	1	24.1582	84	0	0	1
	1	3	1	28.1867	20	0	0	0			1	1			6.43	90	0	0	0
	1	3	1	40	2	1	1	0			1	3			30.686	15	1	1	0
	1	3	0	33.2076	18	1	1	0			1	2			19.5284	47	0	0	0
	3	3	1	29.9125	20	0	0	0			3	1	1	0	14.9691	4	0	0	0
	1	2	1	24.2159	11	0	0	0			3	3	0	1	30.7573	4	1	1	0
	1	3	1	25.7538	90	0	0	0			1	2			24.041	7	0	0	0
	1	1	0	8.96321	90	0	0	0			1	3			31.7764	6	1	1	0
	1	1	0	14.8559	46	1	1	0			1	2			16.9967	41	0	0	0
	1	2	1	18.1699	7	0	0	0			1	1			11.8177	5	0	0	0
	3	3	0	34.8131	6	1	1	0			3	3	0	0	27.1199	8	1	1	0
	1	2	1	18.1096	90	0	0	0			3	2	0	1	16.0674	32	1	1	0
	3	3	1	28.0267	47	1	1	0			1	3			32.6277	24	1	1	0
	1	2	1	17.8417	10	0	0	0			1	3			30.4031	90	0	0	0
	3	3	1	36.4111	10	1	1	0			1	2			22.9713	9	0	0	0
	1	2	0	24.1179	90	0	0	0			3	3	1	0	25.7885	61	0	0	1
	1	2	1	22.8994	90	0	0	0			1	2			24.4474	90	0	0	0
	3	1	0	12.7634	10	0	0	0			3	1	1	0	10.8452	90	0	0	0
	3	2	0	19.1593	90	0	0	0			1	1			10.8709	90	0	0	0
	3	1	0	10.7449	90	0	0	0			3	3	1	0	26.1361	75	0	0	1
	1	2	1	15.8587	90	0	0	0			1	1			13.4039	90	0	0	0
	1	1	0	11.5144	76	0	0	0			1	3			29.0155	28	1	1	0
	1	3	1	28.4662	36	1	1	0			3	3	0	1	35.5518	10	1	1	0
	1	2	1	24.6541	71	1	1	0			1	2			17.3971	7	0	0	0
	3	1	0	13.8469	90	0	0	0			1	1			11.5719	90	0	0	0
	2	1	0	10.5572	8	0	0	0			1	3			29.5972	5	1	1	0
	1	1	0	12.7448	90	0	0	0			1	1			11.5532	90	0	0	0
	1	1	0	8.0923	90	0	0	0			3	2	1	1	21.1644	65	1	1	0
	1	3	1	26.5157	90	0	0	0			3	1	1	0	11.2912	90	0	0	0
	3	3	1	31.4028	7	1	1	0			1	2			24.1226	41	0	0	0
	1	2	0	17.1913	90	0	0	0			1	3			30.4074	13	0	0	0
	2	1	0	12.9096	90	0	0	0			1	1			14.7674	90	0	0	0
	1	2	0	22.8252	90	0	0	0			1	2			24.7835	90	0	0	0
	3	2	0	16.2564	59	1	1	0			1	3			26.9602	90	0	0	0
	3	3	1	32.2006	90	0	0	0			1	1			12.0506	90	0	0	0
	1	2	1	16.8507	90	0	0	0			3	2	1	0	18.4298	13	1	1	0
	1	2	1	20.0328	90	0	0	0			1	2			20.3582	90	0	0	0
	1	1	0	8.56495	90	0	0	0			1	3			26.5483	2	0	0	0
	1	1	0	9.19483	78	1	1	0			3	2	1	0	18.7175	90	0	0	0
	1	1	0	11.8249	90	0	0	0			3	1	0	1	14.0408	18	0	0	0
	3	2	0	17.7856	90	0	0	0			3	2	0	1	19.5395	90	0	0	0
	1	3	1	25.2327	90	0	0	0			1	3			35.0471	90	0	0	0
	1	1	0	12.2127	90	0	0	0			3	3	1	0	28.9316	90	0	0	0
	1	2	0	23.8554	9	0	0	0			1	1			9.86765	52	0	0	0
	3	1	0	7.69928	90	0	0	0			1	3			36.9075	9	0	0	0
	1	1	0	14.5342	13	0	0	0			1	1			13.9896	90	0	0	0
	3	3	1	25.1226	90	0	0	0			3	3	1	0	40	90	0	0	0
	3	3	1	34.4607	15	0	0	0			1	3			40	90	0	0	0
	3	2	0	15.3644	90	0	0	0			1	3			32.5323	73	1	1	0
	1	1	0	10.9495	10	0	0	0			1	2			24.434	90	0	0	0
	1	1	0	8.472	90	0	0	0			1	1			13.5964	90	0	0	0
	3	3	1	37.9574	7	1	1	0			1	1			13.6286	90	0	0	0
	3	3	1	34.0402	6	0	0	1			1	3			29.8676	8	0	0	0
	3	3	1	34.6556	16	1	1	0			3	1	0	1	8.81329	90	0	0	0
	1	3	1	29.2178	26	0	0	0			1	2			24.4706	23	0	0	0
	3	1	0	12.9562	35	0	0	0			1	1			10.5628	5	0	0	0
	1	2	1	22.1041	6	0	0	0			1	3			27.8871	10	0	0	1
	1	1	0	14.3033	90	0	0	0			1	2			20.0111	90	0	0	0
	3	2	0	17.9305	22	0	0	0			1	1			12.851	90	0	0	0
	3	3	1	26.1152	46	0	0	1			3	2	1	0	19.9311	14	0	0	0
	3	3	1	27.6834	31	1	1	0			1	2			24.7727	13	0	0	0
	3	2	1	17.0876	2	1	1	0			3	3	0	0	28.7231	34	1	1	0
	1	3	1	36.1573	5	1	1	0			1	1			8.77191	90	0	0	0
	1	2	1	18.9175	20	1	1	0			3	2	1	1	21.7388	23	1	1	0
	2	1	0	9.01845	90	0	0	0			1	1			8.53674	13	0	0	0
	3	2	0	15.8814	68	0	0	0			1	2			20.699	90	0	0	0
	1	1	0	10.7582	28	0	0	0			1	2			15.4048	90	0	0	0
	1	1	0	8.0923	35	0	0	0			1	2			22.4654	90	0	0	0
	3	2	1	24.0014	90	0	0	0			1	1			10.8899	0	0	0	0
	3	2	1	20.8151	25	1	1	0			3	1	1	0	12.5904	10	0	0	0
	3	2	0	23.3086	45	1	1	0			3	2	1	0	20.1133	90	0	0	0
	2	2	0	15.0991	66	0	0	1			1	1			8.87402	90	0	0	0
	1	3	1	36.1605	42	0	0	0			3	1	0	0	8.28376	90	0	0	0
	1	1	0	13.5805	90	0	0	0			1	3			32.7679	43	1	1	0
	3	2	0	17.7167	11	0	0	0			1	3			32.1112	90	0	0	0
	1	3	1	39.8753	8	1	1	0			1	2			16.685	90	0	0	0
	1	1	0	10.3001	90	0	0	0			1	3			40	5	0	0	1
	1	1	0	9.10699	90	0	0	0			1	1			10.3924	5	0	0	0
	1	2	0	15.8852	13	0	0	0			1	1			7.29196	8	0	0	0
	3	2	0	16.6973	77	1	1	0			1	3			28.5242	90	0	0	0
	1	3	1	32.1538	24	0	0	1			1	2			19.499	90	0	0	0
	1	1	0	11.9376	90	0	0	0			1	1			12.1313	90	0	0	0
	1	1	0	14.8695	90	0	0	0			1	2			18.9862	90	0	0	0
	3	3	0	26.5287	50	0	0	1			3	2	1	1	19.9192	12	0	0	0
	3	1	0	14.5538	28	1	1	0			3	1	0	1	8.09141	14	0	0	0
	1	3	1	28.2256	11	0	0	0			1	1			8.37828	90	0	0	0
	1	3	0	27.2507	10	0	0	1			1	1			9.3844	22	1	1	0
	3	3	1	31.2922	89	0	0	1			3	2	1	0	22.5959	90	0	0	0
	3	1	0	13.9006	7	0	0	0			1	1			14.5755	90	0	0	0
	1	1	0	6.43	90	0	0	0			1	2			19.3678	16	1	1	0
	2	3	0	25.3777	90	0	0	0			1	1			9.06034	10	0	0	0
	1	3	1	30.686	15	1	1	0			1	2			18.5914	6	0	0	0
	1	2	1	19.5284	47	0	0	0			1	1			6.76106	8	0	0	0
	3	1	0	14.0757	18	0	0	0			1	2			24.6974	19	1	1	0
	1	3	1	27.6219	90	0	0	0			1	1			10.3161	2	0	0	0
	3	2	1	22.9178	13	1	1	0			1	2			23.5949	90	0	0	0
	1	2	1	24.041	7	0	0	0			1	1			12.5704	90	0	0	0
	3	3	1	38.8903	13	1	1	0			1	2			18.7306	90	0	0	0
	1	3	0	31.7764	6	1	1	0			1	1			9.01845	90	0	0	0
	1	2	1	16.9967	41	0	0	0			1	1			10.6498	8	0	0	0
	1	1	0	11.8177	5	0	0	0			1	2			23.5966	6	0	0	0
	3	2	0	21.5297	14	0	0	1			1	1			9.17469	90	0	0	0
	3	1	0	13.624	90	0	0	0			1	2			19.2464	33	0	0	0
	3	2	0	22.726	36	1	1	0			1	1			10.9272	90	0	0	0
	1	3	1	32.6277	24	1	1	0			3	2	0	0	20.662	90	0	0	0
	2	2	0	16.6058	77	1	1	0			3	1	0	1	12.115	46	0	0	0
	1	3	1	30.4031	90	0	0	0			1	2			19.1593	10	0	0	0
	1	2	0	22.9713	9	0	0	0			3	1	1	1	10.514	84	0	0	0
	3	3	1	29.8457	68	0	0	1			3	2	1	0	19.1528	42	0	0	0
	1	2	0	24.4474	90	0	0	0			1	1			14.6971	10	0	0	0
	3	1	0	8.18844	90	0	0	0			3	1	1	0	9.19483	90	0	0	0
	1	1	0	10.8709	90	0	0	0			3	2	1	0	19.3707	21	0	0	0
	3	3	0	26.099	82	0	0	1			1	2			16.6095	90	0	0	0
	1	1	0	13.4039	90	0	0	0			3	3	1	1	26.3829	86	1	1	0
	2	2	1	15.5612	90	0	0	0			1	2			23.2432	90	0	0	0
	3	2	1	15.7364	90	0	0	0			3	2	1	1	16.634	49	0	0	1
	3	1	0	12.4406	90	0	0	0			1	3			30.1774	55	0	0	1
	1	3	0	29.0155	28	1	1	0			1	2			17.0226	90	0	0	0
	2	2	1	18.9545	90	0	0	0			3	1	1	1	12.8257	90	0	0	0
	3	3	1	35.1872	20	1	1	0			3	2	1	1	17.2292	90	0	0	0
	1	2	0	17.3971	7	0	0	0			1	3			37.1756	3	1	1	0
	3	3	1	40	3	1	1	0			1	1			13.0435	90	0	0	0
	1	1	0	11.5719	90	0	0	0			3	2	1	0	18.7053	90	0	0	0
	2	1	0	12.2621	43	0	0	0			1	1			7.79884	90	0	0	0
	1	3	1	29.5972	5	1	1	0			1	1			9.52136	59	1	1	0
	1	1	0	11.5532	90	0	0	0			3	1	0	0	7.39519	90	0	0	0
	3	2	1	21.1644	67	1	1	0			1	1			6.54144	90	0	0	0
	3	1	0	14.171	30	0	0	0			1	1			14.3679	90	0	0	0
	1	2	1	24.1226	41	0	0	0			1	2			20.0213	9	0	0	0
	3	3	1	40	11	1	1	0			1	2			24.7549	21	1	1	0
	1	3	1	30.4074	13	0	0	0			1	2			17.3931	4	0	0	0
	1	1	0	14.7674	90	0	0	0			3	1	1	0	13.4082	90	0	0	0
	1	3	1	30.4671	12	1	1	0			1	3			31.4772	4	0	0	1
	1	2	1	24.7835	90	0	0	0			3	2	0	0	24.3247	54	0	0	1
	1	3	1	26.9602	90	0	0	0			1	1			11.8705	90	0	0	0
	1	1	0	12.0506	90	0	0	0			3	1	0	0	13.4983	90	0	0	0
	3	2	0	19.4791	21	1	1	0			3	2	0	1	15.6726	90	0	0	0
	1	2	0	19.3743	34	0	0	0			1	1			9.89629	90	0	0	0
	1	2	0	20.3582	90	0	0	0			1	3			28.0761	37	0	0	1
	1	3	1	26.5483	2	0	0	0			1	1			13.1104	90	0	0	0
	3	1	0	14.064	90	0	0	0			1	2			16.0003	90	0	0	0
	2	1	0	11.7511	90	0	0	0			1	2			17.4419	90	0	0	0
	3	1	0	9.10699	88	1	1	0			3	2	1	0	23.0757	90	0	0	0
	3	2	0	22.4481	24	0	0	0			1	2			17.0425	90	0	0	0
	3	2	1	16.8326	90	0	0	0			3	2	1	1	23.4653	90	0	0	0
	1	3	1	35.0471	90	0	0	0			1	1			14.5318	90	0	0	0
	3	3	1	29.4653	90	0	0	0			1	2			15.6296	90	0	0	0
	1	1	0	9.86765	52	0	0	0			1	2			18.4836	90	0	0	0
	3	2	1	16.0955	90	0	0	0			3	3	0	1	28.3841	90	0	0	0
	1	3	0	28.9503	90	0	0	0			1	1			13.2651	90	0	0	0
	3	2	1	20.0542	1	1	1	0			3	1	1	0	7.29196	7	0	0	0
	1	2	0	17.9132	46	1	1	0			3	1	0	0	11.5379	90	0	0	0
	1	3	1	36.9075	9	0	0	0			3	2	1	1	15.6119	90	0	0	0
	1	1	0	13.9896	90	0	0	0			1	3			37.144	13	0	0	0
	3	3	1	40	90	0	0	0			1	1			12.4472	3	0	0	0
	1	3	1	40	90	0	0	0			1	3			25.0307	16	1	1	0
	1	3	1	32.5323	73	1	1	0			3	1	1	1	12.2975	90	0	0	0
	3	1	0	13.8951	49	0	0	0			1	2			18.152	90	0	0	0
	1	2	0	24.434	90	0	0	0			3	2	0	0	16.9238	41	1	1	0
	1	3	1	25.2061	31	0	0	1			1	2			21.8116	22	1	1	0
	1	2	0	15.3188	18	0	0	0			3	2	1	1	16.9438	44	0	0	1
	2	2	1	22.6732	20	1	1	0			3	1	1	0	13.9027	90	0	0	0
	1	1	0	13.5964	90	0	0	0			1	1			7.6726	90	0	0	0
	1	1	0	13.6286	90	0	0	0			1	2			18.0076	8	0	0	0
	2	3	1	26.719	40	0	0	0			3	1	1	0	14.2607	90	0	0	0
	1	3	1	29.8676	8	0	0	0			1	2			19.1336	10	0	0	0
	3	1	0	10.287	90	0	0	0			1	1			11.0051	90	0	0	0
	1	2	1	24.4706	23	0	0	0			1	1			13.9852	90	0	0	0
	1	1	0	10.5628	5	0	0	0			1	2			23.6586	90	0	0	0
	1	2	1	16.8693	44	1	1	0			3	2	1	0	17.202	47	1	1	0
	1	3	0	27.8871	10	0	0	1			1	1			13.4935	90	0	0	0
	2	3	1	27.928	90	0	0	0			1	1			12.8461	90	0	0	0
	1	2	1	20.0111	90	0	0	0			1	3			28.0675	39	0	0	1
	1	1	0	12.851	90	0	0	0			1	1			12.8777	90	0	0	0
	3	2	1	20.2809	23	0	0	0			1	2			17.5663	26	0	0	0
	1	2	1	24.7727	13	0	0	0			1	2			18.9208	90	0	0	0
	3	3	1	29.0915	35	1	1	0			3	1	1	0	12.9553	90	0	0	0
	1	1	0	8.77191	90	0	0	0			3	1	1	0	12.9916	20	0	0	0
	3	2	1	24.4113	40	1	1	0			3	2	0	0	16.9752	90	0	0	0
	1	1	0	8.53674	13	0	0	0			1	1			11.5791	90	0	0	0
	3	3	1	40	1	1	1	0			1	3			40	23	1	1	0
	2	3	1	40	3	1	1	0			3	3	0	0	35.1692	9	1	1	0
	1	2	0	20.699	90	0	0	0			1	2			21.5745	90	0	0	0
	1	2	0	15.4048	90	0	0	0			3	2	1	1	23.2227	90	0	0	0
	2	1	0	13.0363	20	0	0	0			1	1			9.53948	5	0	0	0
	1	2	0	22.4654	90	0	0	0			1	2			20.8934	31	1	1	0
	1	1	0	10.8899	0	0	0	0			1	2			20.6348	90	0	0	0
	3	1	0	13.5565	16	0	0	0			1	2			20.486	90	0	0	0
	3	2	1	24.6337	12	0	0	0			1	1			14.9382	90	0	0	0
	3	2	0	19.9185	90	0	0	0			3	3	0	1	26.2742	71	1	1	0
	1	1	0	8.87402	90	0	0	0			3	1	1	0	13.3476	90	0	0	0
	3	2	1	21.924	46	0	0	0			1	2			24.7489	4	1	1	0
	3	1	0	7.89752	90	0	0	0			1	1			11.9121	39	0	0	0
	1	3	1	32.7679	43	1	1	0			3	2	1	0	16.8662	90	0	0	0
	2	2	1	20.689	73	1	1	0			1	2			20.8115	90	0	0	0
	1	3	1	32.1112	90	0	0	0			3	2	1	0	19.9397	66	0	0	0
	1	2	0	16.685	90	0	0	0			3	2	1	1	17.6529	90	0	0	0
	1	3	1	40	5	0	0	1			3	3	1	0	25.2775	90	0	0	0
	1	1	0	10.3924	5	0	0	0			1	1			9.01091	90	0	0	0
	1	1	0	7.29196	8	0	0	0
	1	3	1	28.5242	90	0	0	0
	1	2	0	19.499	90	0	0	0
	1	1	0	12.1313	90	0	0	0
	1	2	1	18.9862	90	0	0	0
	2	2	0	22.2712	90	0	0	0
	3	2	0	18.686	12	0	0	0
	3	3	1	35.3253	12	1	1	0
	3	2	1	20.0974	15	0	0	0
	3	2	1	20.5226	36	0	0	0
	1	1	0	8.37828	90	0	0	0
	1	1	0	9.3844	22	1	1	0
	2	1	0	8.78059	90	0	0	0
	3	1	0	14.2019	90	0	0	0
	3	3	1	31.1268	11	1	1	0
	3	3	1	26.3974	90	0	0	0
	1	1	0	14.5755	90	0	0	0
	1	2	0	19.3678	16	1	1	0
	2	2	0	22.196	90	0	0	0
	1	1	0	9.06034	10	0	0	0
	1	2	1	18.5914	6	0	0	0
	1	1	0	6.76106	8	0	0	0
	1	2	1	24.6974	19	1	1	0
	2	2	0	18.1934	90	0	0	0
	1	1	1	10.3161	2	0	0	0
	1	2	1	23.5949	90	0	0	0
	1	1	0	12.5704	90	0	0	0
	1	2	0	18.7306	90	0	0	0
	3	1	0	14.8708	90	0	0	0
	1	1	0	9.01845	90	0	0	0
	1	1	0	10.6498	8	0	0	0
	1	2	1	23.5966	6	0	0	0
	1	1	0	9.17469	90	0	0	0
	3	3	1	40	2	1	1	0
	1	1	0	9.19483	7	0	0	0
	1	2	1	19.2464	33	0	0	0
	1	1	0	10.9272	90	0	0	0
	1	2	0	15.1633	12	0	0	0
	3	3	1	26.7073	90	0	0	0
	3	3	1	39.9803	5	1	1	0
	3	2	1	16.6946	48	0	0	0
	2	1	0	10.6298	3	1	1	0
	1	2	0	19.1593	10	0	0	0
	3	1	0	10.2782	90	0	0	0
	3	1	0	8.28376	90	0	0	0
	3	1	0	14.4035	9	0	0	0
	3	2	0	16.9401	47	0	0	0
	1	1	0	14.8753	8	0	0	0
	1	1	0	14.6971	10	0	0	0
	3	2	0	16.1302	90	0	0	0
	3	2	1	15.3937	31	0	0	0
	1	2	1	16.6095	90	0	0	0
	2	2	0	16.1117	90	0	0	0
	3	2	1	23.2825	90	0	0	0
	1	2	0	23.2432	90	0	0	0
	3	3	1	25.703	69	0	0	1
	2	3	1	38.7185	90	0	0	0
	1	3	1	30.1774	55	0	0	1
	1	2	0	17.0226	90	0	0	0
	3	1	0	11.886	90	0	0	0
	3	2	0	23.2422	90	0	0	0
	1	1	0	9.87414	90	0	0	0
	1	3	1	37.1756	3	1	1	0
	1	1	0	13.0435	90	0	0	0
	3	3	1	26.753	3	0	0	1
	2	1	0	14.4745	90	0	0	0
	2	3	1	30.1981	90	0	0	0
	3	2	0	15.8098	90	0	0	0
	1	1	0	7.79884	90	0	0	0
	1	1	0	9.52136	59	1	1	0
	2	2	0	17.1625	7	0	0	0
	3	1	0	7.79884	90	0	0	0
	1	1	0	6.54144	90	0	0	0
	1	1	0	14.3679	90	0	0	0
	1	2	0	20.0213	9	0	0	0
	1	2	0	24.7549	21	1	1	0
	1	2	1	17.3931	4	0	0	0
	3	2	0	17.3981	90	0	0	0
	1	3	1	31.4772	4	0	0	1
	3	2	0	24.9545	60	0	0	1
	3	1	0	9.624	90	0	0	0
	1	1	0	11.8705	90	0	0	0
	3	1	0	12.9306	90	0	0	0
	3	2	0	15.2242	90	0	0	0
	1	1	0	9.89629	90	0	0	0
	1	3	0	28.0761	37	0	0	1
	1	1	0	13.1104	90	0	0	0
	2	1	0	7.79948	28	0	0	0
	1	2	0	16.0003	90	0	0	0
	3	2	0	16.9118	90	0	0	0
	1	2	0	17.4419	90	0	0	0
	3	3	0	25.0067	90	0	0	0
	1	2	0	17.0425	90	0	0	0
	3	2	1	23.6242	90	0	0	0
	3	2	0	15.6542	90	0	0	0
	1	1	1	14.5318	90	0	0	0
	2	1	0	14.1849	90	0	0	0
	1	2	1	23.2227	12	0	0	0
	3	1	0	13.4382	90	0	0	0
	3	2	1	24.3317	17	0	0	0
	3	2	1	19.6131	1	1	1	0
	2	2	0	24.5649	44	0	0	0
	1	2	0	15.6296	90	0	0	0
	2	3	1	25.5811	22	0	0	0
	1	2	0	18.4836	90	0	0	0
	3	3	1	30.8074	90	0	0	0
	1	1	1	13.7501	10	0	0	0
	2	2	0	19.651	90	0	0	0
	1	2	0	15.4563	90	0	0	0
	1	1	0	13.2651	90	0	0	0
	3	1	0	9.65752	11	0	0	0
	3	1	0	10.5791	90	0	0	0
	3	2	0	15.0025	90	0	0	0
	1	3	1	37.144	13	0	0	0
	1	1	0	12.4472	3	0	0	0
	1	3	1	25.0307	16	1	1	0
	3	1	0	12.5103	90	0	0	0
	2	2	1	20.091	90	0	0	0
	1	2	1	18.152	90	0	0	0
	3	3	1	40	5	1	1	0
	3	2	0	18.7686	49	1	1	0
	1	2	1	21.8116	22	1	1	0
	3	2	1	23.771	55	0	0	1
	1	3	1	25.0845	24	1	1	0
	2	1	0	14.5335	90	0	0	0
	3	2	0	19.8829	90	0	0	0
	1	1	0	7.6726	90	0	0	0
	1	2	1	18.0076	8	0	0	0
	3	1	0	14.7528	90	0	0	0
	3	2	0	18.6767	90	0	0	0
	1	2	0	19.1336	10	0	0	0
	3	1	0	8.74856	90	0	0	0
	1	1	0	11.0051	90	0	0	0
	3	1	0	12.8256	90	0	0	0
	1	1	0	13.9852	90	0	0	0
	3	2	0	24.6461	90	0	0	0
	3	1	0	10.4225	9	0	0	0
	1	2	0	23.6586	90	0	0	0
	3	2	0	18.7203	50	1	1	0
	2	2	1	17.4298	90	0	0	0
	3	1	0	14.9515	90	0	0	0
	1	1	0	13.4935	90	0	0	0
	3	2	1	24.6811	9	1	1	0
	1	1	0	12.8461	90	0	0	0
	1	3	1	28.0675	39	0	0	1
	1	1	0	12.8777	90	0	0	0
	3	3	1	40	7	1	1	0
	3	1	0	13.1297	90	0	0	0
	1	2	0	17.5663	26	0	0	0
	1	2	1	18.9208	90	0	0	0
	3	1	0	11.1376	90	0	0	0
	3	1	1	14.6284	31	0	0	0
	3	3	1	31.9416	8	0	0	0
	3	2	0	24.1038	90	0	0	0
	1	1	0	11.5791	90	0	0	0
	1	3	1	40	23	1	1	0
	3	2	1	22.8419	13	1	1	0
	1	2	1	21.5745	90	0	0	0
	3	2	1	23.6242	90	0	0	0
	1	1	0	9.53948	5	0	0	0
	1	2	0	20.8934	31	1	1	0
	2	1	0	13.299	90	0	0	0
	1	2	0	20.6348	90	0	0	0
	3	2	1	20.3834	90	0	0	0
	3	1	0	11.6201	90	0	0	0
	1	2	0	20.486	90	0	0	0
	1	1	0	14.9382	90	0	0	0
	3	2	0	17.4994	90	0	0	0
	3	2	0	21.8472	77	1	1	0
	1	3	0	27.3165	90	0	0	0
	2	3	1	30.7605	25	1	1	0
	3	1	0	12.8006	90	0	0	0
	2	3	1	25.0494	90	0	0	0
	1	2	1	24.7489	4	1	1	0
	1	1	0	12.4651	19	0	0	0
	3	2	1	21.9453	90	0	0	0
	2	2	1	24.9093	90	0	0	0
	1	1	1	11.9121	39	0	0	0
	3	3	1	38.2472	3	0	1	1
	3	2	1	15.6177	90	0	0	0
	1	2	0	20.8115	90	0	0	0
	3	2	1	24.8672	71	0	0	0
	3	2	1	16.2	90	0	0	0
	3	1	0	9.28199	5	0	0	0
	3	3	1	36.3723	90	0	0	0
	1	1	0	9.01091	90	0	0	0
